# Supplementary material for: Differential Effects of Chitosan–Salicylic Acid Nanocomposite and Salicylic Acid on Cucumber Mosaic Virus in Cucumber
Source: Polymers (Basel). 2025 Aug 11;17(16):2195. doi: 10.3390/polym17162195 (PMC12389328; doi:10.3390/polym17162195)
Supplement: Supplementary file 1 [file polymers-17-02195-s001.zip]

Archive with 1 entries (1 files):
- polymers-3754959-supplementary.pdf
